# Supplementary material for: Light Regulated CoWRKY15 Acts on CoSQS Promoter to Promote Squalene Synthesis in Camellia oleifera Seeds
Source: Int J Mol Sci. 2024 Oct 17;25(20):11134. doi: 10.3390/ijms252011134 (PMC11508267; doi:10.3390/ijms252011134)
Supplement: Supplementary file 1 [file ijms-25-11134-s001.zip]

Archive with 1 entries (1 files):
- ijms-3245047-supplementary.pdf
